# Supplementary material for: CircPVT1 Promotes Lung Metastasis and Tumor Progression in Renal Cell Carcinoma by Encoding the cP104aa Peptide and Targeting EIF4A3
Source: Adv Sci (Weinh). 2025 Sep 18;12(48):e01211. doi: 10.1002/advs.202501211 (PMC12752572; doi:10.1002/advs.202501211)
Supplement: Supplementary file 2 — Supplementary Data [file ADVS-12-e01211-s002.zip]

Archive with 1 entries (1 files):
- RiboCode_ORFs_result.xlsx
